# Supplementary material for: Genetic marker identification of SEC13 gene for milk production traits in Chinese holstein
Source: Front Genet. 2023 Jan 4;13:1065096. doi: 10.3389/fgene.2022.1065096 (PMC9846039; doi:10.3389/fgene.2022.1065096)
Supplement: Supplementary file 1 [file Table2.XLSX]

## Sheet: Sheet1
Supplementary Table 2. Primers and procedures for PCR used in SNPs identification of SEC13 gene.
Details of candidate genes primers					Reaction system
Primer Name	Primer Sequence (5'-3')	Product Length (bp)	Annealing Temp. (℃)		Content	Dosage	Total
SEC13-1F	CTTTGCACACCTCTGGTGAA	834	60		Forward primer (10 pmol/μL)	1.25 μL	25 μL
SEC13-1R	GAGTGTGACAGGCCATCAAG				Reverse primer (10 pmol/μL)	1.25 μL
SEC13-2F	GGTGGGAGTGGAGTGTGAGT	465			2×Taq Master Mix	12.5 μL
SEC13-2R	CTCTGGGACCCTGTGAATCT				DNA (50-100 ng/μL)	2 μL
SEC13-3F	GTGGGCCAGATTCACAGG	381			ddH2O	8 μL
SEC13-3R	CCACCCACTCCAGTGTTCTT
SEC13-4F	ACTGCTAAGTCGCTTCAGTTG	740
SEC13-4R	CCAGAGCCACCCCACTTC				The procedures of PCR amplification
SEC13-5F	GGTGTCAGTAATTAACACTGTGGA	181			Temperature (℃)	Time	Cycle No.
SEC13-5R	CCTGCTTGGAGACTGACCAT				95	5 min	1
SEC13-6F	CAGAAGGAAGTTGCCTGTGA	293			95	30 s	35
SEC13-6R	GCTGATCTGGGCTCTCAGC				Annealing Temp.	30 s
SEC13-7F	CTTCCTTTGCCCATCTGAAC	279			72	40 s
SEC13-7R	TGCTGGCTTTAGCCTTAGGA				72	10 min	1
SEC13-8F	TTAAACAGTAAGTCTCAGACATGAAAG	262			4	Forever	1
SEC13-8R	AAGGAGTGAATAGCAGACACG
SEC13-9F	TCCTGAGAATTGGAGAGGAGA	804
SEC13-9R	CCCCTCCAAGCACTTTCC
SEC13-10F	GCACAGATGCAGATGGAGAA	336
SEC13-10R	GATGGGCATGAGTTTGAGTG
SEC13-11F	GAGCGGTGCTCTCTGAGG	321
SEC13-11R	CACGATGACCCTGTTGTGTC
SEC13-12F	CCCAGACACAACAGGGTCAT	300
SEC13-12R	CACCTGGCCTGCATCTGT
SEC13-13F	TTGTCCTGGAAGAGCACAGA	442
SEC13-13R	ACCCTCTTCACGCTGTTGTT
SEC13-14F	GCAAGAAACAACAGCGTGAA	392
SEC13-14R	GGAAGCACAAACCCCAAAG
SEC13-15F	CAGGGGTGTCCGAATATCTG	804
SEC13-15R	CCTGTCCTTTGGAAGTTAGGG
SEC13-16F	AATTTTCACTTCCGCACGAT	461
SEC13-16R	TGTTGAAAGTCCCCCTGTTT
