# Supplementary material for: Genetic marker identification of SEC13 gene for milk production traits in Chinese holstein
Source: Front Genet. 2023 Jan 4;13:1065096. doi: 10.3389/fgene.2022.1065096 (PMC9846039; doi:10.3389/fgene.2022.1065096)
Supplement: Supplementary file 2 [file Table3.XLSX]

## Sheet: SEC13
Supplementary Table 3. Additive, dominant and allele substitution effects of four SNPs in SEC13 gene on milk yield and composition traits in Chinese Holstein cows during two lactations.
SNP name	Lactation	Effect	Milk yield (kg)	Fat yield (kg)	Fat percentage (%)	Protein yield (kg)	Protein percentage (%)
22:g.54326366C>T	1	Additive effect (a)	19.52	-0.28	-0.01	-0.36	-0.01
		Dominant effect(d)	-161.35*	-7.78**	-0.02	-5.02**	-0.00463
		Substitution effect(α)	97.21	3.46	-0.0024	2.06	-0.00381
	2	Additive effect(a)	99.69	-0.07	-0.03	3.74	0.001837
		Dominant effect(d)	-12.70	0.71	0.003725	0.27	0.003588
		Substitution effect(α)	105.89	-0.42	-0.03	3.61	8.1e-05
22:g.54326411T>C	1	Additive effect(a)	-235.61	-6.78	0.02	-4.21	0.03
		Dominant effect(d)	-278.67	-4.35	0.05	-5.17	0.04
		Substitution effect(α)	-446.57	-10.07	0.06	-8.12	0.06
	2	Additive effect(a)	-182.97	-2.91	0.03	-5.49	0.01
		Dominant effect(d)	-55.07	0.82	0.03	0.25	0.02
		Substitution effect(α)	-224.99	-2.28	0.06	-5.30	0.02
22:g.54334911G>A	1	Additive effect(a)	-81.03*	-1.12	0.01	-2.45*	-0.00267
		Dominant effect(d)	-35.55	-4.81*	-0.03	-0.97	0.00261
		Substitution effect(α)	-79.08*	-0.85	0.01	-2.40*	-0.00281
	2	Additive effect(a)	-160.59**	-8.16**	-0.02	-5.86**	-0.00921
		Dominant effect(d)	32.17	-4.16	-0.05	-1.30	-0.02*
		Substitution effect(α)	-162.41**	-7.92**	-0.02	-5.79**	-0.01
22:g.54362761A>G	1	Additive effect(a)	-16.17	-1.58	-0.01	-0.46	0.000691
		Dominant effect(d)	76.96	-2.55	-0.05	3.68	0.01
		Substitution effect(α)	27.79	-3.03	-0.04	1.64	0.01
	2	Additive effect(a)	260.23**	13.38**	0.04	9.83**	0.01
		Dominant effect(d)	78.95	6.36	0.04	2.70	0.01
		Substitution effect(α)	306.37**	17.10**	0.06	11.41**	0.02
Note : The number in the table represents the mean; *P < 0.05; **P < 0.01.
