# Supplementary material for: Genetic marker identification of SEC13 gene for milk production traits in Chinese holstein
Source: Front Genet. 2023 Jan 4;13:1065096. doi: 10.3389/fgene.2022.1065096 (PMC9846039; doi:10.3389/fgene.2022.1065096)
Supplement: Supplementary file 3 [file Table4.XLSX]

## Sheet: Block1
Supplementary Table4. Haplotype analysis for SEC13 gene
Lactation	Haplotype combination	Milk yield (kg)	Fat yield (kg)	Fat percentage (%)	Protein yield (kg)	Protein percentage (%)
1	H1H1 (512)	10341±63.43a	344.73±2.84Aa	3.35±0.03Aa	305.59±2.07a	2.96±0.01a
	H1H2 (195)	10280±77.30ab	334.05±3.35Bb	3.27±0.03Bb	301.22±2.44ab	2.94±0.01b
	H1H3 (184)	10177±78.68b	338.37±3.41ab	3.34±0.03ab	300.05±2.48b	2.96±0.01ab
	P	0.046	0.0001	0.0113	0.0056	0.0373
2	H1H1 (356)	10715±65.96	386.45±2.94	3.62±0.03	318.68±2.14	2.98±0.01
	H1H2 (135)	10695±86.32	380.59±3.72	3.56±0.04	316.72±2.71	2.97±0.01
	H1H3 (127)	10780±89.13	386.8±3.82	3.61±0.04	320.54±2.78	2.97±0.01
	P	0.6499	0.1691	0.2137	0.4153	0.7719
Note: The number in the table represents the mean ± standard deviation; H means haplotype; H1: TC, H2: CC, H3: CT; the number in the bracket represents the number of cows for the Haplotype combination; P value shows the significance for the genetic effects of haplotype combination; a, b within the same column with different superscripts means P < 0.05; and A, B within the same column with differe…
