# Supplementary material for: Genetic marker identification of SEC13 gene for milk production traits in Chinese holstein
Source: Front Genet. 2023 Jan 4;13:1065096. doi: 10.3389/fgene.2022.1065096 (PMC9846039; doi:10.3389/fgene.2022.1065096)
Supplement: Supplementary file 4 [file Table1.XLSX]

## Sheet: Sheet1
Supplementary Table 1-1. Descriptive statistics of phenotypic values for dairy production traits of the first lactation
Traits	Mean	S.D.	C.V.	Min	Max
Milk yield (kg)	10420.1	1483.71	0.14	6057.96	14505.7
Fat yield (kg)	352.62	61.54	0.17	184.8	537.97
Fat percentage (%)	3.39	0.43	0.13	2.06	4.74
Protein yield (kg)	315.41	48.52	0.15	157.73	457.53
Protein percentage (%)	3.03	0.2	0.07	2.24	3.51
Supplementary Table 1-2. Descriptive statistics of phenotypic values for dairy production traits of the second lactation
Traits	Mean	S.D.	C.V.	Min	Max
Milk yield (kg)	10907.5	1916.08	0.18	4639.17	16512.1
Fat yield (kg)	393.28	87.05	0.22	104.05	741.92
Fat percentage (%)	3.61	0.52	0.14	2.21	5.43
Protein yield (kg)	324.14	59.01	0.18	108.06	467.03
Protein percentage (%)	2.97	0.19	0.06	2.2	3.54
